# Supplementary material for: Evidence for rate‐dependent filtering of global extrinsic noise by biochemical reactions in mammalian cells
Source: Mol Syst Biol. 2020 May 14;16(5):e9335. doi: 10.15252/msb.20199335 (PMC7224485; doi:10.15252/msb.20199335)
Supplement: Supplementary file 3 — Movie EV1 [file MSB-16-e9335-s003.zip › README.txt]

Movie EV1. A representative movie from the microscopy experiments characterizing mKate2 maturation. 
Time-lapse movies for H2B-mTurquoise2 (for labeling the nucleus, left), Citrine-SZ2 (the constitutive FP or FP1, middle), and mKate2-2xNLS-SZ1 (the inducible FP or FP2, right) are shown. Doxycycline was added at the beginning of the movie. The total frame number is 35 and the frame rate is 1 per 6 min. The same cell was used for the analysis shown in Fig. 2B-C. See Materials and Methods for more details.
