# Supplementary material for: Evidence for rate‐dependent filtering of global extrinsic noise by biochemical reactions in mammalian cells
Source: Mol Syst Biol. 2020 May 14;16(5):e9335. doi: 10.15252/msb.20199335 (PMC7224485; doi:10.15252/msb.20199335)
Supplement: Supplementary file 4 — Dataset EV1 [file MSB-16-e9335-s004.zip › Dataset EV1.xls]

## Sheet: Datasets EV1
Dataset EV1. Fluorescence filter information for the fluorescent proteins used in our study
FP2	Ex/Em (nm)	Ex filter (nm)	Em filter (nm)	FP1
mTagBFP2	399/454	350/50	460/50	mScarlet
mTurquoise2	434/474	436/20	480/40	mScarlet
mCerulean3	433/475	436/20	480/40	mScarlet
EGFP	488/507	470/40	525/50	mScarlet
mClover3	506/518	470/40	525/50	mScarlet
Citrine	515/528	500/20	535/30	iRFP
mVenus	516/529	500/20	535/30	iRFP
mKO2	551/569	520/20	572/28	mTurquoise2
mCherry	587/610	560/40	630/75	mTurquoise2
mScarlet	569/594	560/40	630/75	mTurquoise2
mKate2	588/610	560/40	630/75	Citrine
mMaroon1	609/657	585/20	654/24	Citrine
iRFP	690/713	650/45	720/60	Citrine
mIFP	680/704	650/45	720/60	Citrine
