# Supplementary material for: Evidence for rate‐dependent filtering of global extrinsic noise by biochemical reactions in mammalian cells
Source: Mol Syst Biol. 2020 May 14;16(5):e9335. doi: 10.15252/msb.20199335 (PMC7224485; doi:10.15252/msb.20199335)
Supplement: Supplementary file 5 — Dataset EV2 [file MSB-16-e9335-s005.zip › Dataset EV2.xls]

## Sheet: Datasets EV2
Dataset EV2. Nucleotide sequences for the fluorescent proteins used in our study.
Fluorescent protein	Sequence
mTagBFP2	ATGGTGTCTAAGGGCGAAGAGCTGATTAAGGAGAACATGCACATGAAG CTGTACATGGAGGGCACCGTGGACAACCATCACTTCAAGTGCACATCCG AGGGCGAAGGCAAGCCCTACGAGGGCACCCAGACCATGAGAATCAAGG TGGTCGAGGGCGGCCCTCTCCCCTTCGCCTTCGACATCCTGGCTACTAG CTTCCTCTACGGCAGCAAGACCTTCATCAACCACACCCAGGGCATCCCC GACTTCTTCAAGCAGTCCTTCCCTGAGGGCTTCACATGGGAGAGAGTCA CCACATACGAAGACGGGGGCGTGCTGACCGCTACCCAGGACACCAGCC TCCAGGACGGCTGCCTCATCTACAACGTCAAGATCAGAGGGGTGAACTT CA…
mTurquoise2	ATGGTGAGCAAGGGCGAGGAGCTGTTCACCGGGGTGGTGCCCATCCTG GTCGAGCTGGACGGCGACGTAAACGGCCACAAGTTCAGCGTGTCCGGC GAGGGCGAGGGCGATGCCACCTACGGCAAGCTGACCCTGAAGTTCATC TGCACCACCGGCAAGCTGCCCGTGCCCTGGCCCACCCTCGTGACCACCC TGTCCTGGGGCGTGCAGTGCTTCGCCCGCTACCCCGACCACATGAAGCA GCACGACTTCTTCAAGTCCGCCATGCCCGAAGGCTACGTCCAGGAGCGC ACCATCTTCTTCAAGGACGACGGCAACTACAAGACCCGCGCCGAGGTG AAGTTCGAGGGCGACACCCTGGTGAACCGCATCGAGCTGAAGGGCATC GACT…
mCerulean3	ATGGTGAGCAAGGGCGAGGAGCTGTTCACCGGGGTGGTGCCCATCCTG GTCGAGCTGGACGGCGACGTAAACGGCCACAAGTTCAGCGTGTCCGGC GAGGGCGAGGGCGATGCCACCTACGGCAAGCTGACCCTGAAGTTCATCGCCATCCACGGCAACGTCTATATCACCGCCGACAAGCAGAAGAACGGC ATCAAGGCCAACTTCGGCCTCAACTGCAACATCGAGGACGGCAGCGTG CAGCTCGCCGACCACTACCAGCAGAACACCCCCATCGGCGACGGCCCC TGCACCACCGGCAAGCTGCCCGTGCCCTGGCCCACCCTCGTGACCACCC TGAGCTGGGGCGTGCAGTGCTTCGCCCGCTACCCCGACCACATGAAGCA GCACGA…
EGFP	ATGGTGAGCAAGGGCGAGGAGCTGTTCACCGGGGTGGTGCCCATCCTG GTCGAGCTGGACGGCGACGTAAACGGCCACAAGTTCAGCGTGTCCGGC GAGGGCGAGGGCGATGCCACCTACGGCAAGCTGACCCTGAAGTTCATC TGCACCACCGGCAAGCTGCCCGTGCCCTGGCCCACCCTCGTGACCACCC TGACCTACGGCGTGCAGTGCTTCAGCCGCTACCCCGACCACATGAAGCA GCACGACTTCTTCAAGTCCGCCATGCCCGAAGGCTACGTCCAGGAGCGC ACCATCTTCTTCAAGGACGACGGCAACTACAAGACCCGCGCCGAGGTG AAGTTCGAGGGCGACACCCTGGTGAACCGCATCGAGCTGAAGGGCATC GACT…
mClover3	ATGGTGAGCAAGGGCGAGGAGCTGTTCACCGGGGTGGTGCCCATCCTG GTCGAGCTGGACGGCGACGTAAACGGCCACAAGTTCAGCGTCCGCGGC GAGGGCGAGGGCGATGCCACCAACGGCAAGCTGACCCTGAAGTTCATC TGCACCACCGGCAAGCTGCCCGTGCCCTGGCCCACCCTCGTGACCACCT TCGGCTACGGCGTGGCCTGCTTCAGCCGCTACCCCGACCACATGAAGCA GCACGACTTCTTCAAGTCCGCCATGCCCGAAGGCTACGTCCAGGAGCGC ACCATCTCTTTCAAGGACGACGGTACCTACAAGACCCGCGCCGAGGTGA AGTTCGAGGGCGACACCCTGGTGAACCGCATCGAGCTGAAGGGCATCG ACT…
Citrine	ATGGTGAGCAAGGGCGAGGAGCTGTTCACCGGGGTGGTGCCCATCCTG GTCGAGCTGGACGGCGACGTAAACGGCCACAAGTTCAGCGTGTCCGGC GAGGGCGAGGGCGATGCCACCTACGGCAAGCTGACCCTGAAGTTCATC TGCACCACCGGCAAGCTGCCCGTGCCCTGGCCCACCCTCGTGACCACCT TCGGCTACGGCCTGATGTGCTTCGCCCGCTACCCCGACCACATGAAGCA GCACGACTTCTTCAAGTCCGCCATGCCCGAAGGCTACGTCCAGGAGCGC ACCATCTTCTTCAAGGACGACGGCAACTACAAGACCCGCGCCGAGGTGAAGTTCGAGGGCGACACCCTGGTGAACCGCATCGAGCTGAAGGGCATC GACTT…
mVenus	ATGGTGAGCAAGGGCGAGGAGCTGTTCACCGGGGTGGTGCCCATCCTG GTCGAGCTGGACGGCGACGTAAACGGCCACAAGTTCAGCGTGTCCGGC GAGGGCGAGGGCGATGCCACCTACGGCAAGCTGACCCTGAAGCTGATC TGCACCACCGGCAAGCTGCCCGTGCCCTGGCCCACCCTCGTGACCACCC TGGGCTACGGCCTGCAGTGCTTCGCCCGCTACCCCGACCACATGAAGCA GCACGACTTCTTCAAGTCCGCCATGCCCGAAGGCTACGTCCAGGAGCGC ACCATCTTCTTCAAGGACGACGGCAACTACAAGACCCGCGCCGAGGTG AAGTTCGAGGGCGACACCCTGGTGAACCGCATCGAGCTGAAGGGCATC GACT…
mKO2	ATGGTGAGCGTGATCAAGCCCGAGATGAAGATGAGGTACTACATGGACG GCTCCGTCAATGGGCATGAGTTCACAATCGAGGGTGAGGGCACAGGCA GACCTTACGAGGGACATCAGGAGATGACACTGCGCGTCACAATGGCCG AGGGCGGGCCAATGCCTTTCGCCTTCGACCTGGTGTCCCACGTGTTCTG TTACGGCCACAGAGTTTTTACCAAGTACCCAGAAGAGATCCCAGACTAT TTCAAGCAGGCCTTTCCTGAGGGCCTGTCCTGGGAGAGGTCCCTGGAGT TCGAGGACGGCGGCTCCGCCTCCGTGAGCGCCCACATCAGCCTGAGGG GCAACACCTTCTACCACAAGTCCAAGTTCACCGGCGTGAACTTCCCCGC CG…
mCherry	ATGGTGAGCAAGGGCGAGGAGGATAACATGGCCATCATCAAGGAGTTC ATGCGCTTCAAGGTGCACATGGAGGGCTCCGTGAACGGCCACGAGTTC GAGATCGAGGGCGAGGGCGAGGGCCGCCCCTACGAGGGCACCCAGACC GCCAAGCTGAAGGTGACCAAGGGTGGCCCCCTGCCCTTCGCCTGGGAC ATCCTGTCCCCTCAGTTCATGTACGGCTCCAAGGCCTACGTGAAGCACC CCGCCGACATCCCCGACTACTTGAAGCTGTCCTTCCCCGAGGGCTTCAAGTGGGAGCGCGTGATGAACTTCGAGGACGGCGGCGTGGTGACCGTGAC CCAGGACTCCTCCCTGCAGGACGGCGAGTTCATCTACAAGGTGAAGCTG CGCGG…
mScarlet	ATGGTGAGCAAGGGCGAGGCAGTGATCAAGGAGTTCATGCGGTTCAAG GTGCACATGGAGGGCTCCATGAACGGCCACGAGTTCGAGATCGAGGGC GAGGGCGAGGGCCGCCCCTACGAGGGCACCCAGACCGCCAAGCTGAA GGTGACCAAGGGTGGCCCCCTGCCCTTCTCCTGGGACATCCTGTCCCCT CAGTTCATGTACGGCTCCAGGGCCTTCACCAAGCACCCCGCCGACATCC CCGACTACTATAAGCAGTCCTTCCCCGAGGGCTTCAAGTGGGAGCGCGT GATGAACTTCGAGGACGGCGGCGCCGTGACCGTGACCCAGGACACCTC CCTGGAGGACGGCACCCTGATCTACAAGGTGAAGCTCCGCGGCACCAA CTTCC…
mKate2	ATGGTGAGCGAGCTGATTAAGGAGAACATGCACATGAAGCTGTACATGG AGGGCACCGTGAACAACCACCACTTCAAGTGCACATCCGAGGGCGAAG GCAAGCCCTACGAGGGCACCCAGACCATGAGAATCAAGGCGGTCGAGG GCGGCCCTCTCCCCTTCGCCTTCGACATCCTGGCTACCAGCTTCATGTAC GGCAGCAAAACCTTCATCAACCACACCCAGGGCATCCCCGACTTCTTTA AGCAGTCCTTCCCCGAGGGCTTCACATGGGAGAGAGTCACCACATACGA AGACGGGGGCGTGCTGACCGCTACCCAGGACACCAGCCTCCAGGACGG CTGCCTCATCTACAACGTCAAGATCAGAGGGGTGAACTTCCCATCCAAC G…
mMaroon1	ATGGTGAGCAAGGGCGAGGAGCTGATCAAGGAGAACATGCACACCAAG CTGTACCTGACAGGCACCGTGAACAACCACTACTTCGAATGCACCGCCG AAGGGGAGGGCAAGCCCTACGAGGGCACCCAGACCAACAGGATCAAG GTGGTGCGCGGAGGCCCCCTGCCGTTCGCATTCGACATCCTGGCCCCCTGCTTTATGTACGGGAGCAAGACCTTCATTAACCATCCACCTGACATTCCC GATTATTTTAAGCAGTCCTTCCCTGAGGGCTTCACATGGGAGAGAACCA CCGTTTACGAAGACGGGGGCACACTCACTGCTACACAGGACACCAGCC TCCAGGACGGCTGCCTGATCTACAACGTCCAAGTCAGAGGGGAGAACT TCCC…
iRFP	ATGGTGAGCAAGGGCGAGGAGGATAACATGGCCATCATCAAGGAGTTC ATGCGCTTCAAGGTGCACATGGAGGGCTCCGTGAACGGCCACGAGTTC GAGATCGAGGGCGAGGGCGAGGGCCGCCCCTACGAGGGCACCCAGACC GCCAAGCTGAAGGTGACCAAGGGTGGCCCCCTGCCCTTCGCCTGGGAC ATCCTGTCCCCTCAGTTCATGTACGGCTCCAAGGCCTACGTGAAGCACC CCGCCGACATCCCCGACTACTTGAAGCTGTCCTTCCCCGAGGGCTTCAA GTGGGAGCGCGTGATGAACTTCGAGGACGGCGGCGTGGTGACCGTGAC CCAGGACTCCTCCCTGCAGGACGGCGAGTTCATCTACAAGGTGAAGCTG CGCG…
mIFP	ATGTCGGTACCGCTGACTACCTCAGCATTCGGCCACGCGTTTCTGGCTAA CTGTGAACGCGAGCAGATCCACCTGGCGGGCTCCATTCAGCCGCACGGT ATCCTGCTGGCTGTGAAAGAGCCGGACAACGTGGTGATCCAGGCTTCTA TTAACGCTGCGGAGTTCCTGAACACCAACTCTGTTGTTGGCCGTCCGCT GCGTGACCTGGGCGGCGATCTGCCTTTGCAGATCCTGCCGCACCTGAAC GGCCCGCTGCACCTGGCTCCGATGACCCTGCGTTGTACCGTGGGTTCTC CGCCGCGTCGTGTGGACTGTACCATTCATCGTCCGTCTAACGGCGGCCT GATCGTAGAACTGGAACCAGCAACCAAGACCACTAACATTGCGCCGGC…
