# Supplementary material for: Evidence for rate‐dependent filtering of global extrinsic noise by biochemical reactions in mammalian cells
Source: Mol Syst Biol. 2020 May 14;16(5):e9335. doi: 10.15252/msb.20199335 (PMC7224485; doi:10.15252/msb.20199335)
Supplement: Supplementary file 6 — Code EV1 [file MSB-16-e9335-s006.zip]

Archive with 2 entries (2 files):
- README.txt
- Code_EV1.m
