# Supplementary material for: Evidence for rate‐dependent filtering of global extrinsic noise by biochemical reactions in mammalian cells
Source: Mol Syst Biol. 2020 May 14;16(5):e9335. doi: 10.15252/msb.20199335 (PMC7224485; doi:10.15252/msb.20199335)
Supplement: Supplementary file 6 — Code EV1 [file MSB-16-e9335-s006.zip › Code_EV1.m]

% Matlab code
% Stochastic simulation to study noise in FP maturation
% wjg16@mails.tsinghua.edu.cn;
clear;
clc;
t_half_list2 = [];
t_half_mean = []; % mean maturation time
bootstat = [];
t_half_cv = [];  % mean maturation time CV;
boostResult = [];
id = 1;
%for ik1 = 5:5:50 % maturation time (min)
    ik1 = 5; % maturation time (min)
    t_half_list = [];
    k1_list = [];
    for repeat = 1:100 %%% 100 cell repeats
        
        k1_mean=log(2)/(60*ik1); %rate constant for FP A becoming fluorescent (GFP maturation).
        x=zeros(1,3);
        A0=2000; %%% number of molecule
        AA0=0; 
        x(1,1)=A0;%A means unmatured FP
        x(1,2)=AA0;%AA matured FP
        x(1,3)=0;% time in sec
        counter=1;
        tcounter=0;
        t=0;
        rxnum=0;
        timelimit=60*10000;   %%% total time 
        noiselevel = 0.8;
        noise_timescale = 5;
        k1_array = noiselevel*k1_mean.*randn(2*timelimit*noise_timescale,1) + k1_mean; % noisy k1 along time
        k1_array = k1_array(k1_array>0); %remove zeros
        result = [A0 AA0 0]; % inital state
        while t < timelimit
            
            if counter==1
                counter2=2;
            elseif counter==2
                counter2=1;
            end
            
            if t == 0
                k1 = k1_array(tcounter+1);
            else
                idx = round(noise_timescale*(t-tau))+1:round(noise_timescale*t);
                k1 = mean(k1_array(idx)); % time-averaging
                if isnan(k1)
                    k1 = k1_array(round(noise_timescale*t)+1);
                end
            end
            
            array=zeros(2);
            a(1)=k1*x(counter,1); %A->A*
            
            r1=rand(1);
            r2=rand(1);
            tau=(1/sum(a))*log(1/r1);
            yr2=r2*sum(a);
            
            for k=2:1:2
                array(k)=array(k-1)+a(k-1);
            end
            
            for k=2:1:2
                if (array(k) >= yr2) && (array(k-1) < yr2)
                    rxnum=k-1;
                end
            end
            
            x(counter2,:)=x(counter,:);
            counter=counter2;
            
            switch rxnum
                case 1  %A->A*
                    x(counter2,1)=x(counter,1)-1;
                    x(counter2,2)=x(counter,2)+1;
            end
            
            t=t+tau;
            x(counter2,3)=t;
            
            if t < timelimit
                tcounter=tcounter+1;
                result(tcounter+1,:)=x(counter2,:);
            end
            
        end
        
        if ismember(A0/2,result(:,2))
            [~,idx2] = ismember(A0/2,result(:,2));
            t_half = result(idx2,3);
        else
            temp = result(:,2) - A0/2;
            for i=1:length(temp)
                if(temp(i+1)>0) break;
                end
            end
            t_half = result(i,3)+ (result(i+1,3)-result(i,3))*(A0/2-result(i,2))/(result(i+1,2)-result(i,2));
        end
        
        t_half_list = [t_half_list; t_half/60]; %%% maturation time (min);
        k1_list = [k1_list; k1];
        
    end
 % bootstrap 1000 times;   
    t_half_list2{id} = t_half_list(~isoutlier(t_half_list));
    bootMean = [];
    bootstat = [];
    bootMean = bootstrp(1000,@mean,t_half_list2{id});
    t_half_mean(id,:) = [mean(bootMean),prctile(bootMean,2.5),prctile(bootMean,97.5)];
    bootstat = bootstrp(1000,@(x)[std(x)/mean(x)], t_half_list2{id});
    t_half_cv(id,:) = [mean(bootstat),prctile(bootstat,2.5),prctile(bootstat,97.5)];
    
    boostResult{id,1} = bootMean;
    boostResult{id,2} = bootstat;
    id = id + 1;

%end


figure();

errorbar(t_half_mean(:,1)',t_half_cv(:,1)',t_half_cv(:,3)' - t_half_cv(:,2)','-b','LineStyle','none','LineWidth',1.5,'Color',[1 0 0]);

for ai = 1:length(t_half_mean(:,1))
    hold on;
    line([t_half_mean(ai,2) t_half_mean(ai,3)],[t_half_cv(ai,1) t_half_cv(ai,1)],'LineWidth',1.5,'Color',[0 0 0]);
    hold on;
    line( [t_half_mean(ai,2) t_half_mean(ai,2)],[t_half_cv(ai,1)-0.005 t_half_cv(ai,1)+0.005],'LineWidth',1.5,'Color',[0 0 0] );
    hold on;
    line( [t_half_mean(ai,3) t_half_mean(ai,3)],[t_half_cv(ai,1)-0.005 t_half_cv(ai,1)+0.005],'LineWidth',1.5,'Color',[0 0 0]);
end

ylabel({'Cofficient of Variation'},'FontSize',16);
% xlabel
xlabel('Maturetion Time (min)','FontSize',16);
